# Supplementary material for: Characterization of Gfat1 (zeppelin) and Gfat2, Essential Paralogous Genes Which Encode the Enzymes That Catalyze the Rate-Limiting Step in the Hexosamine Biosynthetic Pathway in Drosophila melanogaster
Source: Cells. 2022 Jan 27;11(3):448. doi: 10.3390/cells11030448 (PMC8834284; doi:10.3390/cells11030448)
Supplement: Supplementary file 1 [file cells-11-00448-s001.zip]

Archive with 1 entries (1 files):
- cells-1558320-supplementary.pdf
